# Supplementary material for: Correlation of Maternal Vitamin D Status in Early Pregnancy and Vitamin D Supplementation during Pregnancy with Atopic Dermatitis in Infants: A Prospective Birth Cohort Study
Source: Nutrients. 2024 Jul 8;16(13):2168. doi: 10.3390/nu16132168 (PMC11243106; doi:10.3390/nu16132168)
Supplement: Supplementary file 1 [file nutrients-16-02168-s001.zip]

Archive with 1 entries (1 files):
- nutrients-3077095-supplementary.pdf
